# Supplementary material for: Epoch and accuracy based empirical study for cardiac MRI segmentation using deep learning technique
Source: PeerJ. 2023 Mar 22;11:e14939. doi: 10.7717/peerj.14939 (PMC10039650; doi:10.7717/peerj.14939)
Supplement: Supplemental Information 1 — Before executing the code one has to update the file location of training, validation and testing data. [file peerj-11-14939-s001.ipynb]

# %% [code]
import os
import cv2
import numpy as np
import keras
from tensorflow.keras import backend as K
from keras.models import *
from keras.layers import *
from keras.optimizers import *
import matplotlib.pyplot as pltTest 
import matplotlib.image as imgTest 
from pathlib import Path
import colabtools as ct
import glob
import tensorflow as tf
import cProfile

from segmentation_models import Unet
from segmentation_models import get_preprocessing
from segmentation_models.losses import bce_jaccard_loss
from segmentation_models.metrics import iou_score


# %% [code]
from __future__ import absolute_import
from __future__ import division
from __future__ import print_function

__all__ = ['cv2_imshow', 'cv_imshow']

from IPython import display
import PIL


def cv2_imshow(a):
  a = a.clip(0, 255).astype('uint8')
  # cv2 stores colors as BGR; convert to RGB
  if a.ndim == 3:
    if a.shape[2] == 4:
      a = cv2.cvtColor(a, cv2.COLOR_BGRA2RGBA)
    else:
      a = cv2.cvtColor(a, cv2.COLOR_BGR2RGB)
  display.display(PIL.Image.fromarray(a))


cv_imshow = cv2_imshow


# %% [code]
image_train_path ='/home/hp/Documents/UNET_FINAL3/train_patient_image/'
mask_train_path ='/home/hp/Documents/UNET_FINAL3/train_patient_mask/'

image_val_path ='/home/hp/Documents/UNET_FINAL3/val_patient_image/'
mask_val_path ='/home/hp/Documents/UNET_FINAL3/val_patient_mask/'

image_test_path ='/home/hp/Documents/UNET_FINAL3/test_patient_image/'
mask_test_path ='/home/hp/Documents/UNET_FINAL3/test_patient_mask/'

# %% [code]
#image_train read 
file_list1=[] 
for file in glob.glob(os.path.join(image_train_path, 'patient???_frame??.nii.gz')):

            file_list1.append(file)

file_list1.sort() 
image_train_read = file_list1 
print(len(image_train_read))

#image_val read 
file_list2=[] 
for file in glob.glob(os.path.join(image_val_path, 'patient???_frame??.nii.gz')):

            file_list2.append(file)

file_list2.sort() 
image_val_read = file_list2 
print(len(image_val_read))

#image_test read 
file_list3=[]
for file in glob.glob(os.path.join(image_test_path, 'patient???_frame??.nii.gz')):

            file_list3.append(file)

file_list3.sort() 
image_test_read = file_list3 
print(len(image_test_read))

#mask_train read 
file_list4=[] 
for file in glob.glob(os.path.join(mask_train_path, 'patient???_frame??_gt.nii.gz')):

            file_list4.append(file)

file_list4.sort() 
mask_train_read = file_list4 
print(len(mask_train_read))

#mask_val read 
file_list5=[] 
for file in glob.glob(os.path.join(mask_val_path, 'patient???_frame??_gt.nii.gz')):

            file_list5.append(file)

file_list5.sort() 
mask_val_read = file_list5
print(len(mask_val_read))

#mask_test read

file_list6=[] 
for file in glob.glob(os.path.join(mask_test_path, 'patient???_frame??_gt.nii.gz')):

            file_list6.append(file)

file_list6.sort() 
mask_test_read = file_list6 
print(len(mask_test_read))


# %% [code]
#image_train nii to png
count1 = 0
for i in image_train_read:
  out="/home/hp/Documents/UNET_FINAL3/train_images/images2/"
  name="patient"+str(count1)+".png"
  path="med2image -i "+ i +" -d "+out+" -o "+name
  os.system(path)
  count1 += 1
    
print('count1: ',count1)

#image_val nii to png
count2 = 0
for i in image_val_read:
  out="/home/hp/Documents/UNET_FINAL3/val_images/images2/"
  name="patient"+str(count2)+".png"
  path="med2image -i "+ i +" -d "+out+" -o "+name
  os.system(path)
  count2 += 1
    
print('count2: ',count2)

#image_test nii to png
count3 = 0
for i in image_test_read:
  out="/home/hp/Documents/UNET_FINAL3/test_images/images2/"
  name="patient"+str(count3)+".png"
  path="med2image -i "+ i +" -d "+out+" -o "+name
  os.system(path)
  count3 += 1
    
print('count3: ',count3)

#mask_train nii to png
count4 = 0
for i in mask_train_read:
  out="/home/hp/Documents/UNET_FINAL3/train_mask/labels2/"
  name="patient"+str(count4)+".png"
  path="med2image -i "+ i +" -d "+out+" -o "+name
  os.system(path)
  count4 += 1
    
print('count4: ',count4)

#mask_val nii to png
count5 = 0
for i in mask_val_read:
  out="/home/hp/Documents/UNET_FINAL3/val_mask/labels2/"
  name="patient"+str(count5)+".png"
  path="med2image -i "+ i +" -d "+out+" -o "+name
  os.system(path)
  count5 += 1
    
print('count5: ',count5)

#mask_test nii to png
count6 = 0
for i in mask_test_read:
  out="/home/hp/Documents/UNET_FINAL3/test_mask/labels2/"
  name="patient"+str(count6)+".png"
  path="med2image -i "+ i +" -d "+out+" -o "+name
  os.system(path)
  count6 += 1
    
print('count6: ',count6)

# %% [code]

#directory path of images and their masks
image_train ='/home/hp/Documents/UNET_FINAL3/train_images/images/'
mask_train = '/home/hp/Documents/UNET_FINAL3/train_mask/labels/'

image_val ='/home/hp/Documents/UNET_FINAL3/val_images/images/'
mask_val = '/home/hp/Documents/UNET_FINAL3/val_mask/labels/'

image_test ='/home/hp/Documents/UNET_FINAL3/test_images/images/'
mask_test = '/home/hp/Documents/UNET_FINAL3/test_mask/labels/'

image_train2 ='/home/hp/Documents/UNET_FINAL3/train_images/images2/'
mask_train2 = '/home/hp/Documents/UNET_FINAL3/train_mask/labels2/'

image_val2 ='/home/hp/Documents/UNET_FINAL3/val_images/images2/'
mask_val2 = '/home/hp/Documents/UNET_FINAL3/val_mask/labels2/'

image_test2 ='/home/hp/Documents/UNET_FINAL3/test_images/images2/'
mask_test2 = '/home/hp/Documents/UNET_FINAL3/test_mask/labels2/'

# %% [code]
m=0
for img in glob.glob(mask_train2+'/*.*'):
    var_img = cv2.imread(img)
    var_img2 = cv2.resize(var_img, (256, 256))
    gray_image = cv2.cvtColor(var_img2, cv2.COLOR_BGR2GRAY)
    rows,cols = gray_image.shape
    for i in range(rows):
        for j in range(cols): 
            k = gray_image[i,j]
            if(k==104):
                gray_image[i,j] = 255
            
    rgb_image = cv2.cvtColor(gray_image, cv2.COLOR_GRAY2BGR)
    #kernel = np.ones((3,3), np.uint8)
    #img_dilation = cv2.dilate(rgb_image, kernel, iterations=2) 
    name2="patient" + str(m) + ".png"
    cv2.imwrite(os.path.join(mask_train, name2,), rgb_image)
    m += 1
print('success 1')

m=0
for img in glob.glob(mask_val2+'/*.*'):
    var_img = cv2.imread(img)
    var_img2 = cv2.resize(var_img, (256, 256))
    gray_image = cv2.cvtColor(var_img2, cv2.COLOR_BGR2GRAY)
    rows,cols = gray_image.shape
    for i in range(rows):
        for j in range(cols): 
            k = gray_image[i,j]
            if(k==104):
                gray_image[i,j] = 255
    rgb_image = cv2.cvtColor(gray_image, cv2.COLOR_GRAY2BGR)
    #kernel = np.ones((3,3), np.uint8)
    #img_dilation = cv2.dilate(rgb_image, kernel, iterations=2) 
    name2="patient" + str(m) + ".png"
    cv2.imwrite(os.path.join(mask_val, name2,), rgb_image)
    m += 1
print('success 2')


m=0
for img in glob.glob(mask_test2+'/*.*'):
    var_img = cv2.imread(img)
    var_img2 = cv2.resize(var_img, (256, 256))
    gray_image = cv2.cvtColor(var_img2, cv2.COLOR_BGR2GRAY)
    rows,cols = gray_image.shape
    for i in range(rows):
        for j in range(cols): 
            k = gray_image[i,j]
            if(k==104):
                gray_image[i,j] = 255
    rgb_image = cv2.cvtColor(gray_image, cv2.COLOR_GRAY2BGR)
    #kernel = np.ones((3,3), np.uint8)
    #img_dilation = cv2.dilate(rgb_image, kernel, iterations=2) 
    name2="patient" + str(m) + ".png"
    cv2.imwrite(os.path.join(mask_test, name2,), rgb_image)
    m += 1
print('success 3')


# %% [code]


i=0
for img in glob.glob(image_train2+'/*.*'):
    var_img = cv2.imread(img)
    var_img2 = cv2.resize(var_img, (256, 256))
    name2="patient" + str(i) + ".png"
    cv2.imwrite(os.path.join(image_train, name2,), var_img2)
    i += 1
print('success 4')

i=0
for img in glob.glob(image_val2+'/*.*'):
    var_img = cv2.imread(img)
    var_img2 = cv2.resize(var_img, (256, 256))
    name2="patient" + str(i) + ".png"
    cv2.imwrite(os.path.join(image_val, name2,), var_img2)
    i += 1
print('success 5')


i=0
for img in glob.glob(image_test2+'/*.*'):
    var_img = cv2.imread(img)
    var_img2 = cv2.resize(var_img, (256, 256))
    name2="patient" + str(i) + ".png"
    cv2.imwrite(os.path.join(image_test, name2,), var_img2)
    i += 1
print('success 6')


# %% [code]
#read image_train
fil1 = os.listdir(image_train)
fil1.sort()
trainx1 = fil1
n1 = []
def flattenlist(l): 
  for i in l: 
    if type(i) == list: 
      flattenlist(i) 
    else: 
      n1.append(i)
flattenlist(trainx1)
print(len(n1))

#read image_val
fil2 = os.listdir(image_val)
fil2.sort()
trainx2 = fil2
n2 = []
def flattenlist(l): 
  for i in l: 
    if type(i) == list: 
      flattenlist(i) 
    else: 
      n2.append(i)
flattenlist(trainx2)
print(len(n2))

#read image_test
fil3 = os.listdir(image_test)
fil3.sort()
trainx3 = fil3
n3 = []
def flattenlist(l): 
  for i in l: 
    if type(i) == list: 
      flattenlist(i) 
    else: 
      n3.append(i)
flattenlist(trainx3)
print(len(n3))

#read mask_train
fil4 = os.listdir(mask_train)
fil4.sort()
trainx4 = fil4
n4 = []
def flattenlist(l): 
  for i in l: 
    if type(i) == list: 
      flattenlist(i) 
    else: 
      n4.append(i)
flattenlist(trainx4)
print(len(n4))

#read mask_val
fil5 = os.listdir(mask_val)
fil5.sort()
trainx5 = fil5
n5 = []
def flattenlist(l): 
  for i in l: 
    if type(i) == list: 
      flattenlist(i) 
    else: 
      n5.append(i)
flattenlist(trainx5)
print(len(n5))

#read mask_test
fil6 = os.listdir(mask_test)
fil6.sort()
trainx6 = fil6
n6 = []
def flattenlist(l): 
  for i in l: 
    if type(i) == list: 
      flattenlist(i) 
    else: 
      n6.append(i)
flattenlist(trainx6)
print(len(n6))

# %% [code]
train = []

for image in range(1328): 
  train.append(cv2.imread(image_train+n1[image], cv2.IMREAD_GRAYSCALE))
    
train_X = np.asarray(train)
train_X = train_X.astype('float32')
train_X = train_X.reshape(1328,256,256,1)


for i in range(1328):
  train_X[i,:,:,:] /= 255.0

#print(train_X)

# %% [code]
trainy = []
for image in range(1328):
  trainy.append(cv2.imread(mask_train+n4[image], cv2.IMREAD_GRAYSCALE))
  
train_Y = np.asarray(trainy)
train_Y = train_Y.astype('float32')
train_Y = train_Y.reshape(1328,256,256,1)

for i in range(1328):
  train_Y[i,:,:,:] /= 255.0

# %% [code]
val = []
for image in range(172):
  val.append(cv2.imread(image_val+n2[image], cv2.IMREAD_GRAYSCALE))

val_X = np.asarray(val)
val_X = val_X.astype('float32')
val_X = val_X.reshape(172,256,256,1)

for i in range(172):
  val_X[i,:,:,:] /= 255.0

# %% [code]
valy = []
for image in range(172):
  valy.append(cv2.imread(mask_val+n5[image], cv2.IMREAD_GRAYSCALE))
  
val_Y = np.asarray(valy)
val_Y = val_Y.astype('float32')
val_Y = val_Y.reshape(172,256,256,1)

for i in range(172):
  val_Y[i,:,:,:] /= 255.0

# %% [code]
testx = []
for image in range(366):
  testx.append(cv2.imread(image_test+n3[image], cv2.IMREAD_GRAYSCALE))
  
test_X = np.asarray(testx)
test_X = test_X.astype('float32')
test_X = test_X.reshape(366,256,256,1)

for i in range(366):
  test_X[i,:,:,:] /= 255.0

# %% [code]
testy = []
for image in range(366):
  testy.append(cv2.imread(mask_test+n6[image], cv2.IMREAD_GRAYSCALE))
  
test_Y = np.asarray(testy)
test_Y = test_Y.astype('float32')
test_Y = test_Y.reshape(366,256,256,1)

for i in range(366):
  test_Y[i,:,:,:]  /= 255.0

# %% [code]
from keras.utils.np_utils import to_categorical

# %% [code]
train_y = to_categorical(y=train_Y)
val_y = to_categorical(y=val_Y)


# %% [code]
def dice_coef(y_true, y_pred, smooth=1):
  intersection = k.sum(y_true * y_pred)
  union = k.sum(y_true) + K.sum(y_pred)
  dice = k.mean((2. * intersection + smooth)/(union + smooth))
  return dice


def iou_coef(y_true, y_pred, smooth=1):
  intersection = k.sum((y_true * y_pred))
  union = k.sum(y_true)+k.sum(y_pred)-intersection
  iou = k.mean((intersection + smooth) / (union + smooth), axis=0)
  return iou


def iouu_coef(y_true, y_pred, smooth = 1.0):
    y_true = K.flatten(y_true)
    y_pred = K.flatten(y_pred)
    intersection = K.sum(y_true * y_pred)
    return (2.0 * intersection + smooth) / (K.sum(y_true) + K.sum(y_pred) + smooth)

# %% [code]
def jaccard_loss(y_true, y_pred, smooth=1):
    """
    Arguments:
        y_true : Matrix containing one-hot encoded class labels 
                 with the last axis being the number of classes.
        y_pred : Matrix with same dimensions as y_true.
        smooth : smoothing factor for loss function.
    """

    intersection = tf.reduce_sum( y_true * y_pred, axis=-1)
    union = tf.reduce_sum(y_true + y_pred, axis=-1) - intersection
    jac = (intersection + smooth) / (union + smooth)
    
    return (1 - jac) * smooth

# %% [code]
def unet(weights = None, input_size = (256,256,1)):
  
  inp = keras.engine.input_layer.Input(input_size)
  #Encoder
  c1 = Conv2D(64, (3,3), activation='relu', padding='same')(inp)
  c1 = BatchNormalization()(c1)
  c1 = Conv2D(64, (3,3), activation = 'relu', padding = 'same')(c1)
  c1 = BatchNormalization()(c1)
  p1 = MaxPooling2D(pool_size=(2,2))(c1)
  
  c2 = Conv2D(128, (3,3), activation = 'relu', padding='same')(p1)
  c2 = BatchNormalization()(c2)
  c2 = Conv2D(128, (3,3), activation = 'relu', padding = 'same')(c2)
  c2 = BatchNormalization()(c2)
  p2 = MaxPooling2D(pool_size=(2,2))(c2)
  p2 = Dropout(0.3)(p2)
  
  c3 = Conv2D(256, (3,3), activation = 'relu', padding='same')(p2)
  c3 = BatchNormalization()(c3)
  c3 = Conv2D(256, (3,3), activation = 'relu', padding = 'same')(c3)
  c3 = BatchNormalization()(c3)
  p3 = MaxPooling2D(pool_size=(2,2))(c3)
  
  c4 = Conv2D(512, (3,3), activation = 'relu', padding='same')(p3)
  c4 = BatchNormalization()(c4)
  c4 = Conv2D(512, (3,3), activation = 'relu', padding = 'same')(c4)
  c4 = BatchNormalization()(c4)
  p4 = MaxPooling2D(pool_size=(2,2))(c4)
  
  c5 = Conv2D(1024, (3,3), activation = 'relu', padding='same')(p4)
  c5 = BatchNormalization()(c5)
  c5 = Conv2D(1024, (3,3), activation = 'relu', padding = 'same')(c5)
  c5 = BatchNormalization()(c5)
  
  #Decoder
  u6 = Conv2DTranspose(512, (3,3), activation = 'relu', strides = (2,2), padding = 'same')(c5)
  concat6 = concatenate([u6,c4])
  c6 = Conv2D(512, (3,3), activation = 'relu', padding = 'same')(concat6)
  c6 = BatchNormalization()(c6)
  c6 = Conv2D(512, (3,3), activation = 'relu', padding = 'same')(c6)
  c6 = BatchNormalization()(c6)
  
  u7 = Conv2DTranspose(256, (3,3), activation = 'relu', strides = (2,2), padding = 'same')(c6)
  concat7 = concatenate([u7,c3])
  c7 = Conv2D(256, (3,3), activation = 'relu', padding = 'same')(concat7)
  c7 = BatchNormalization()(c7)
  c7 = Conv2D(256, (3,3), activation = 'relu', padding = 'same')(c7)
  c7 = BatchNormalization()(c7)
  
  u8 = Conv2DTranspose(128, (3,3), activation = 'relu', strides = (2,2), padding = 'same')(c7)
  concat8 = concatenate([u8,c2])
  c8 = Conv2D(128, (3,3), activation = 'relu', padding = 'same')(concat8)
  c8 = BatchNormalization()(c8)
  c8 = Conv2D(128, (3,3), activation = 'relu', padding = 'same')(c8)
  c8 = BatchNormalization()(c8)
  C8 = Dropout(0.3)(c8)
  
  u9 = Conv2DTranspose(64, (3,3), activation = 'relu', strides = (2,2), padding = 'same')(c8)
  concat9 = concatenate([u9,c1])
  c9 = Conv2D(64, (3,3), activation = 'relu', padding = 'same')(concat9)
  c9 = BatchNormalization()(c9)
  c9 = Conv2D(64, (3,3), activation = 'relu', padding = 'same')(c9)
  c9 = BatchNormalization()(c9)
  
  outputs = Conv2D(2, (1, 1), activation = 'sigmoid')(c9)
  
  model = Model(inputs=[inp], outputs=[outputs])

  model.compile(optimizer = Adam(), loss = 'categorical_crossentropy', metrics = [iouu_coef, "accuracy"] )
  #model.compile(optimizer = Adam(), loss = 'categorical_crossentropy' )
  

  if(weights):
    model.load_weights(weights)
    
  return model
 

# %% [code]

model = unet()


# %% [code]
model_fit = model.fit(x=train_X,y=train_y, validation_data=(val_X,val_y), batch_size = 5, epochs=200)
model.summary()


# %% [code]
0model.save('test.hdf5')

# %% [code]
import matplotlib.pyplot as plt
%matplotlib inline
plt.plot(model_fit.history['iouu_coef'])
plt.plot(model_fit.history['val_iouu_coef'])
plt.title('model Dice')
plt.ylabel('dice_coef')
plt.xlabel('epoch')
plt.legend(['train', 'validation'], loc='upper left')
plt.show()

# %% [code]
plt.plot(model_fit.history['loss'])
plt.plot(model_fit.history['val_loss'])
plt.title('model loss')
plt.ylabel('loss')
plt.xlabel('epoch')
plt.legend(['train', 'validation'], loc='upper left')
plt.show()

# %% [code]
pred = model.predict(test_X, batch_size=1, verbose=1)

# %% [code]
print(pred.shape)
#converting shape to back to single channel
pred_new = np.argmax(pred, axis=3, out=None)

# %% [code]
print(pred_new.shape)
pred_new = pred_new.astype('float32')
pred_new = pred_new.reshape(366,256,256,1)

# %% [code]
temp = []
for i in range(366):
  temp.append(K.eval(iouu_coef(((test_Y[i,:,:])),(pred_new[i,:,:]))))


# %% [code]
t = np.asarray(temp)
dice = np.zeros(len(temp))
for i in range(366):
  if (t[i] > 0.5):
    dice[i] = 1
  else:
    dice[i] = 0

# %% [code]
np.sum(dice)/366

# %% [code]
print('Average Dice Score: ' + str(np.sum(dice)/366))

# %% [code]
print('Variance: ' + str(np.var(dice)))

# %% [markdown]
##Test Statistics

# %% [code]
cv2_imshow(test_X[360,:,:] * 255.0)
cv2_imshow(test_Y[360,:,:] * 255.0)
cv2_imshow(pred_new[360,:,:] * 255.0)

# %% [code]


# %% [code]
